# Supplementary material for: Quantitative Structure–Retention Relationship Analysis of Polycyclic Aromatic Compounds in Ultra-High Performance Chromatography
Source: Molecules. 2023 Apr 4;28(7):3218. doi: 10.3390/molecules28073218 (PMC10096086; doi:10.3390/molecules28073218)
Supplement: Supplementary file 1 [file molecules-28-03218-s001.zip]

Archive with 1 entries (1 files):
- molecules-2291506-supplementary.pdf
